# Supplementary material for: Engineered Glycosidases for the Synthesis of Analogs of Human Milk Oligosaccharides
Source: Int J Mol Sci. 2022 Apr 7;23(8):4106. doi: 10.3390/ijms23084106 (PMC9027921; doi:10.3390/ijms23084106)
Supplement: Supplementary file 1 [file ijms-23-04106-s001.zip]

Archive with 1 entries (1 files):
- ijms-1655410-supplementary.pdf
